# Supplementary material for: Insights of the Population Structure and Breeding Biology of a Xanthid Crab Etisus laevimanus Randall, 1840, on the Rocky Intertidal Region of the Gujarat Coast
Source: Ecol Evol. 2024 Nov 28;14(12):e70605. doi: 10.1002/ece3.70605 (PMC11603211; doi:10.1002/ece3.70605)
Supplement: Supplementary file 1 — Data S1. [file ECE3-14-e70605-s001.xlsx]

## Sheet: Main data
Month	Sex	CW (mm)		Month	Sex	CW (mm)		Month	Sex	CW (mm)
March	M	57.12		March	NOF	40.2		March	OF	37.4976		Normality test
March	M	48.9		March	NOF	43.23		March	OF	39.1652			M	NOF	OF
March	M	41.93		March	NOF	42.82		March	OF	43.5347		N	273	306	76
March	M	51.48		March	NOF	48.2865		March	OF	47.0789		Shapiro-Wilk W	0.9572	0.9893	0.919
March	M	53.52		March	NOF	45.04		March	OF	54.4622		p(normal)	3.35e-07	0.02414	0.0001278
March	M	44.78		March	NOF	43.04		March	OF	35.7959
March	M	49.46		March	NOF	37.37		March	OF	42.4693
March	M	51.95		March	NOF	44.1		March	OF	51.1134
March	M	35.25		March	NOF	42.76		March	OF	39.453
March	M	38.11		March	NOF	35.71		March	OF	51.1017
March	M	62.14		March	NOF	37.63		March	OF	45.767
March	M	60.6		March	NOF	42.24		March	OF	39.424
March	M	51.52		March	NOF	45.0773		March	OF	37.4318
March	M	54.93		March	NOF	37.37		April	OF	36.5766
March	M	59.19		March	NOF	35.7		April	OF	41.4938
March	M	52.61		March	NOF	35.01		April	OF	47.159
March	M	55.35		March	NOF	40.18		April	OF	51.3741
March	M	48.56		March	NOF	41.38		April	OF	37.988
March	M	65.87		March	NOF	33.91		April	OF	59.7541
March	M	52.32		March	NOF	39.43		April	OF	48.5564
March	M	55.16		March	NOF	51.72		April	OF	50.8947
March	M	32.58		March	NOF	39.65		April	OF	38.5086
March	M	35.17		March	NOF	44.7591		May	OF	37.0475
March	M	37.2973		March	NOF	42.62		May	OF	40.9462
March	M	22.5588		March	NOF	42.45		May	OF	40.039
March	M	27.3707		March	NOF	49.4261		May	OF	46.7254
March	M	29.1604		March	NOF	51.3825		May	OF	35.2953
March	M	30.5719		April	NOF	43.45		May	OF	38.5822
March	M	40.1568		April	NOF	32.58		June	OF	34.5867
March	M	47.1615		April	NOF	37.31		June	OF	39.2103
March	M	56.5164		April	NOF	35.96		June	OF	38.8911
March	M	62.7361		April	NOF	40.37		July	OF	36.5141
March	M	45.4998		April	NOF	41.23		July	OF	37.7768
April	M	50.32		April	NOF	43.99		August	OF	34.9691
April	M	46.49		April	NOF	43.34		August	OF	40.9551
April	M	54.13		April	NOF	47.24		August	OF	46.2349
April	M	47.41		April	NOF	45.79		September	OF	37.2351
April	M	57.84		April	NOF	43.6		September	OF	38.8256
April	M	50.66		April	NOF	37.96		October	OF	35.0816
April	M	47.63		April	NOF	40.99		October	OF	40.9133
April	M	52.65		April	NOF	33.83		October	OF	38.197
April	M	52.68		April	NOF	39.64		November	OF	35.3289
April	M	54.93		April	NOF	40.53		November	OF	38.8801
April	M	49.67		April	NOF	35.95		November	OF	47.7381
April	M	44.84		April	NOF	38.12		November	OF	53.2488
April	M	58.53		April	NOF	40.41		November	OF	38.8878
April	M	39.56		April	NOF	15.51		December	OF	45.1567
April	M	33.32		April	NOF	14.57		December	OF	46.3376
April	M	53.68		April	NOF	40.7		December	OF	40.8781
April	M	34.51		May	NOF	43.05		December	OF	44.8622
April	M	24.58		May	NOF	47.58		December	OF	45.0862
April	M	26.96		May	NOF	36.49		December	OF	50.2662
April	M	22.19		May	NOF	43.5		December	OF	41.1322
April	M	20.63		May	NOF	42.17		December	OF	41.4254
April	M	18.85		May	NOF	45.78		January	OF	43.7289
April	M	22.96		May	NOF	39.47		January	OF	44.9635
May	M	45.01		May	NOF	41.31		January	OF	43.5051
May	M	54.21		May	NOF	46.92		January	OF	48.1877
May	M	59.75		May	NOF	50.72		January	OF	47.9196
May	M	58.7		May	NOF	38.79		January	OF	54.4622
May	M	58.61		May	NOF	34.54		January	OF	51.1934
May	M	56.1		May	NOF	41.7		January	OF	37.7554
May	M	57.89		May	NOF	27.1		January	OF	38.5895
May	M	53.58		May	NOF	41.19		January	OF	41.0065
May	M	40.52		May	NOF	48.18		February	OF	42.32
May	M	28.31		May	NOF	54.25		February	OF	39.49
May	M	24.55		May	NOF	47.36		February	OF	35.97
May	M	27.89		May	NOF	34.84		February	OF	34.79
May	M	40.48		May	NOF	48.55		February	OF	35.49
May	M	29.31		May	NOF	42.89		February	OF	36.89
May	M	57.22		May	NOF	46.37		February	OF	35.4
May	M	56.32		May	NOF	34.84		February	OF	36.74
May	M	48.28		May	NOF	27.82		February	OF	35.51
May	M	28.41		May	NOF	37.6		February	OF	34.22
May	M	27.63		May	NOF	47.49		February	OF	35.93
May	M	23.51		May	NOF	37.45		February	OF	34.26
May	M	23.99		June	NOF	44.24
May	M	16.47		June	NOF	45.59
May	M	22.3		June	NOF	33.66
June	M	55.93		June	NOF	43.61
June	M	55.16		June	NOF	43.77
June	M	63.54		June	NOF	40.07
June	M	48.23		June	NOF	45.5
June	M	57.31		June	NOF	46.69
June	M	55.71		June	NOF	33.91
June	M	47.44		June	NOF	36.86
June	M	55.63		June	NOF	49.37
June	M	53.88		June	NOF	44.35
June	M	53.97		June	NOF	45.05
June	M	47.28		June	NOF	39.05
June	M	57.32		June	NOF	35.84
June	M	27.52		June	NOF	25.99
June	M	28.34		June	NOF	24.06
June	M	28.16		June	NOF	25.29
June	M	26.9		June	NOF	27.6
June	M	18.96		June	NOF	20.91
June	M	23.68		June	NOF	25.98
June	M	21.42		June	NOF	21.89
June	M	47.48		June	NOF	21.74
June	M	55.69		June	NOF	27.64
July	M	59.8		June	NOF	19.72
July	M	54.72		July	NOF	33.7255
July	M	59.36		July	NOF	33.0241
July	M	52.32		July	NOF	28.4044
July	M	56.02		July	NOF	30.8286
July	M	57.92		July	NOF	50.88
July	M	53.96		July	NOF	44.56
July	M	34.8472		July	NOF	47.55
July	M	33.2222		July	NOF	49.42
July	M	36.7456		July	NOF	50.04
July	M	49.15		July	NOF	47.22
July	M	51.21		July	NOF	35.0443
July	M	42.97		July	NOF	33.655
July	M	47.8		July	NOF	28.9408
July	M	45.39		July	NOF	30.5018
July	M	39		July	NOF	31.4384
July	M	42.35		July	NOF	35.9028
July	M	35.86		July	NOF	35.0911
July	M	27.9928		July	NOF	38.58
August	M	33.8158		July	NOF	37.45
August	M	29.2399		July	NOF	40.14
August	M	31.52		July	NOF	43.1
August	M	32.3326		July	NOF	38.82
August	M	34.182		July	NOF	36.24
August	M	34.0112		July	NOF	35.43
August	M	31.7662		July	NOF	34.01
August	M	46.92		July	NOF	34.83
August	M	50.15		July	NOF	32.8
August	M	57.87		July	NOF	35.44
August	M	58.21		July	NOF	32.06
August	M	50.82		July	NOF	28.52
August	M	51.79		August	NOF	32.0409
August	M	51.68		August	NOF	28.2169
August	M	67.47		August	NOF	28.6799
August	M	58.2		August	NOF	26.3796
August	M	49.27		August	NOF	34.3114
August	M	54.59		August	NOF	32.0409
August	M	32.31		August	NOF	33.8334
August	M	27.47		August	NOF	29.9048
September	M	33.9046		August	NOF	33.7139
September	M	35.1437		August	NOF	31.9064
September	M	32.4086		August	NOF	32.3396
September	M	31.4498		August	NOF	44.77
September	M	35.3295		August	NOF	41.38
September	M	31.5947		August	NOF	37.05
September	M	29.3249		August	NOF	39.91
September	M	34.2141		August	NOF	39.26
September	M	55.1		August	NOF	28.69
September	M	45.69		August	NOF	26.41
September	M	52.34		August	NOF	40.61
September	M	51.08		August	NOF	31.19
September	M	52.21		August	NOF	23.72
September	M	57.39		August	NOF	19.09
September	M	50.29		September	NOF	33.3275
September	M	43.65		September	NOF	24.0965
September	M	48.26		September	NOF	27.1541
September	M	51.79		September	NOF	27.9986
September	M	39.99		September	NOF	31.5221
September	M	48.18		September	NOF	27.9986
September	M	46.22		September	NOF	27.5472
September	M	50.35		September	NOF	29.4691
September	M	29.78		September	NOF	31.6677
September	M	24.07		September	NOF	31.0562
September	M	27.94		September	NOF	25.6108
September	M	25.11		September	NOF	26.7756
September	M	26.34		September	NOF	28.9159
September	M	22.99		September	NOF	46.51
October	M	50.82		September	NOF	44.16
October	M	52.46		September	NOF	42.15
October	M	56.61		September	NOF	38.39
October	M	36.3785		September	NOF	36.02
October	M	34.3601		September	NOF	32.65
October	M	29.4811		September	NOF	37.7
October	M	31.5312		September	NOF	41.1
October	M	34.1853		September	NOF	42.78
October	M	56.21		September	NOF	39.46
October	M	57.41		September	NOF	39.2
October	M	61.08		September	NOF	41.5
October	M	57.82		September	NOF	39.68
October	M	60.04		September	NOF	35.27
October	M	45.67		September	NOF	30.97
October	M	44.09		September	NOF	36.9
October	M	53.54		September	NOF	39.77
October	M	60.47		September	NOF	25.22
October	M	48.55		October	NOF	40.01
October	M	31.75		October	NOF	36.25
October	M	60.07		October	NOF	32.7357
October	M	31.22		October	NOF	29.7148
November	M	53.2		October	NOF	32.8703
November	M	63.64		October	NOF	31.4944
November	M	51.8582		October	NOF	29.7746
November	M	57.2218		October	NOF	26.9333
November	M	53.2141		October	NOF	29.7148
November	M	64.1523		October	NOF	27.7558
November	M	62.4046		October	NOF	42.18
November	M	68.2804		October	NOF	40.71
November	M	65.8698		October	NOF	42.72
November	M	59.3009		October	NOF	42.73
November	M	61.4102		October	NOF	37.1
November	M	62.45		October	NOF	31.23
November	M	60.3		October	NOF	25.47
November	M	58.66		November	NOF	30.9423
November	M	40.32		November	NOF	33.3601
November	M	35.4		November	NOF	30.6515
November	M	45.68		November	NOF	28.1266
November	M	38.88		November	NOF	27.6522
November	M	35.45		November	NOF	44.64
November	M	38.1		November	NOF	33.7606
November	M	35.12		November	NOF	34.7113
November	M	25.24		November	NOF	33.3865
November	M	32.09		November	NOF	28.3676
December	M	52.82		November	NOF	29.8639
December	M	50.47		November	NOF	33.745
December	M	48.78		November	NOF	30.5497
December	M	50.42		November	NOF	39.47
December	M	60.7		November	NOF	39.82
December	M	55.09		November	NOF	43.7
December	M	63.66		November	NOF	44.82
December	M	51.45		November	NOF	46.08
December	M	45.63		November	NOF	41.39
December	M	49.53		November	NOF	43.37
December	M	54.6		November	NOF	39.88
December	M	61.58		November	NOF	36.02
December	M	54.46		November	NOF	38.48
December	M	55.21		November	NOF	41.24
December	M	58.15		November	NOF	45.3
December	M	52.63		November	NOF	45.59
December	M	39.12		November	NOF	37.21
January	M	49.01		November	NOF	32.26
January	M	42.31		November	NOF	46.89
January	M	47		November	NOF	40.47
January	M	46.5		November	NOF	47.46
January	M	51.19		November	NOF	46.31
January	M	51.84		November	NOF	37.58
January	M	37.73		November	NOF	40.65
January	M	48.34		November	NOF	39.29
January	M	48.92		November	NOF	39.73
January	M	54.97		November	NOF	45.61
January	M	42.8		November	NOF	41.99
January	M	45.07		November	NOF	40.31
January	M	54.93		November	NOF	36.38
January	M	53.78		November	NOF	29.05
January	M	33.98		November	NOF	31.09
January	M	40.1		December	NOF	54.3
January	M	46.18		December	NOF	52.73
January	M	47.16		December	NOF	46.13
January	M	54.95		December	NOF	38.96
January	M	53.96		December	NOF	42.17
February	M	41.17		December	NOF	45
February	M	62.63		December	NOF	42.99
February	M	52.66		December	NOF	38.51
February	M	50.06		December	NOF	35.25
February	M	45.54		December	NOF	47.03
February	M	53.47		December	NOF	43.4
February	M	44.05		December	NOF	45.24
February	M	52.19		December	NOF	38.78
February	M	50.87		December	NOF	50.27
February	M	61.79		December	NOF	50.45
February	M	44.32		December	NOF	40.84
February	M	39.91		December	NOF	41.47
February	M	44.22		December	NOF	43.89
February	M	44.71		December	NOF	34.49
February	M	36.96		December	NOF	38.01
February	M	42.06		December	NOF	45.03
February	M	48.65		December	NOF	46.87
February	M	43.45		December	NOF	43.1
February	M	51.63		December	NOF	31.34
February	M	36.83		December	NOF	46.26
February	M	47.4		January	NOF	50.32
February	M	43.64		January	NOF	44.77
February	M	32.55		January	NOF	39.44
February	M	30.22		January	NOF	36.96
February	M	41.48		January	NOF	40.14
				January	NOF	40.31
				January	NOF	46.01
				January	NOF	42.57
				January	NOF	48.47
				January	NOF	52.28
				January	NOF	48.57
				January	NOF	42.76
				January	NOF	50.28
				January	NOF	35.88
				January	NOF	35.07
				January	NOF	43.66
				January	NOF	37.05
				January	NOF	38.43
				January	NOF	50.29
				January	NOF	41.06
				January	NOF	45.6
				January	NOF	32.05
				January	NOF	37.05
				January	NOF	34.22
				February	NOF	43.73
				February	NOF	47.85
				February	NOF	47.91
				February	NOF	42.09
				February	NOF	41.73
				February	NOF	37.26
				February	NOF	36.36
				February	NOF	34.59
				February	NOF	34.15
				February	NOF	28.68
				February	NOF	33.84
				February	NOF	34.79
				February	NOF	32.3
				February	NOF	31.83

## Sheet: Table 1
Month	Male		Female		OF		Total			January				February				March				April				May				June				July				August				September				October
January	20	36.8647	24	44.2377	10.2524	18.8976	54.2524	1.71262		Month	Sex	CW (mm)		Month	Sex	CW (mm)		Month	Sex	CW (mm)		Month	Sex	CW (mm)		Month	Sex	CW (mm)		Month	Sex	CW (mm)		Month	Sex	CW (mm)		Month	Sex	CW (mm)		Month	Sex	CW (mm)		Month	Sex	CW (mm)
February	25	49.0196	14	27.451	12	23.5294	51	1.04		January	M	49.01		February	M	41.17		March	M	57.12		April	M	50.32		May	M	45.01		June	M	55.93		July	M	59.8		August	M	33.8158		September	M	33.9046		October	M	50.82
March	33	45.2055	27	36.9863	13	17.8082	73	1.21212		January	M	42.31		February	M	62.63		March	M	48.9		April	M	46.49		May	M	54.21		June	M	55.16		July	M	54.72		August	M	29.2399		September	M	35.1437		October	M	52.46
April	23	42.5926	22	40.7407	9	16.6667	54	1.34783		January	M	47		February	M	52.66		March	M	41.93		April	M	54.13		May	M	59.75		June	M	63.54		July	M	59.36		August	M	31.52		September	M	32.4086		October	M	56.61
May	23	41.0714	27	48.2143	6	10.7143	56	1.43478		January	M	46.5		February	M	50.06		March	M	51.48		April	M	47.41		May	M	58.7		June	M	48.23		July	M	52.32		August	M	32.3326		September	M	31.4498		October	M	36.3785
June	21	43.029	25	51.2249	2.80435	5.7461	48.8043	1.32402		January	M	51.19		February	M	45.54		March	M	53.52		April	M	57.84		May	M	58.61		June	M	57.31		July	M	56.02		August	M	34.182		September	M	35.3295		October	M	34.3601
July	19	37.2549	30	58.8235	2	3.92157	51	1.68421		January	M	51.84		February	M	53.47		March	M	44.78		April	M	50.66		May	M	56.1		June	M	55.71		July	M	57.92		August	M	34.0112		September	M	31.5947		October	M	29.4811
August	20	44.5038	22	48.9542	2.94	6.54206	44.94	1.247		January	M	37.73		February	M	44.05		March	M	49.46		April	M	47.63		May	M	57.89		June	M	47.44		July	M	53.96		August	M	31.7662		September	M	29.3249		October	M	31.5312
September	28	45.9016	31	50.8197	2	3.27869	61	1.17857		January	M	48.34		February	M	52.19		March	M	51.95		April	M	52.65		May	M	53.58		June	M	55.63		July	M	34.8472		August	M	46.92		September	M	34.2141		October	M	34.1853
October	21	51.0121	17	41.2955	3.16667	7.69231	41.1667	0.960317		January	M	48.92		February	M	50.87		March	M	35.25		April	M	52.68		May	M	40.52		June	M	53.88		July	M	33.2222		August	M	50.15		September	M	55.1		October	M	56.21
November	23	32.8571	42	60	5	7.14286	70	2.04348		January	M	54.97		February	M	61.79		March	M	38.11		April	M	54.93		May	M	28.31		June	M	53.97		July	M	36.7456		August	M	57.87		September	M	45.69		October	M	57.41
December	17	34	25	50	8	16	50	1.94118		January	M	42.8		February	M	44.32		March	M	62.14		April	M	49.67		May	M	24.55		June	M	47.28		July	M	49.15		August	M	58.21		September	M	52.34		October	M	61.08
	273		306		76.1634		655.163	1.43		January	M	45.07		February	M	39.91		March	M	60.6		April	M	44.84		May	M	27.89		June	M	57.32		July	M	51.21		August	M	50.82		September	M	51.08		October	M	57.82
										January	M	54.93		February	M	44.22		March	M	51.52		April	M	58.53		May	M	40.48		June	M	27.52		July	M	42.97		August	M	51.79		September	M	52.21		October	M	60.04
										January	M	53.78		February	M	44.71		March	M	54.93		April	M	39.56		May	M	29.31		June	M	28.34		July	M	47.8		August	M	51.68		September	M	57.39		October	M	45.67
										January	M	33.98		February	M	36.96		March	M	59.19		April	M	33.32		May	M	57.22		June	M	28.16		July	M	45.39		August	M	67.47		September	M	50.29		October	M	44.09
										January	M	40.1		February	M	42.06		March	M	52.61		April	M	53.68		May	M	56.32		June	M	26.9		July	M	39		August	M	58.2		September	M	43.65		October	M	53.54
										January	M	46.18		February	M	48.65		March	M	55.35		April	M	34.51		May	M	48.28		June	M	18.96		July	M	42.35		August	M	49.27		September	M	48.26		October	M	60.47
										January	M	47.16		February	M	43.45		March	M	48.56		April	M	24.58		May	M	28.41		June	M	23.68		July	M	35.86		August	M	54.59		September	M	51.79		October	M	48.55
										January	M	54.95		February	M	51.63		March	M	65.87		April	M	26.96		May	M	27.63		June	M	21.42		July	M	27.9928		August	M	32.31		September	M	39.99		October	M	31.75
										January	M	53.96		February	M	36.83		March	M	52.32		April	M	22.19		May	M	23.51		June	NOF	44.24		July	NOF	33.7255		August	M	27.47		September	M	48.18		October	M	60.07
										January	NOF	50.32		February	M	47.4		March	M	55.16		April	M	20.63		May	M	23.99		June	NOF	45.59		July	NOF	33.0241		August	NOF	32.0409		September	M	46.22		October	M	31.22
										January	NOF	44.77		February	M	43.64		March	M	32.58		April	M	18.85		May	M	16.47		June	NOF	33.66		July	NOF	28.4044		August	NOF	28.2169		September	M	50.35		October	NOF	40.01
										January	NOF	39.44		February	M	32.55		March	M	35.17		April	M	22.96		May	M	22.3		June	NOF	43.61		July	NOF	30.8286		August	NOF	28.6799		September	M	29.78		October	NOF	36.25
										January	NOF	36.96		February	M	30.22		March	M	37.2973		April	NOF	43.45		May	NOF	43.05		June	NOF	43.77		July	NOF	50.88		August	NOF	26.3796		September	M	24.07		October	NOF	32.7357
										January	NOF	40.14		February	M	41.48		March	M	22.5588		April	NOF	32.58		May	NOF	47.58		June	NOF	40.07		July	NOF	44.56		August	NOF	34.3114		September	M	27.94		October	NOF	29.7148
										January	NOF	40.31		February	NOF	43.73		March	M	27.3707		April	NOF	37.31		May	NOF	36.49		June	NOF	45.5		July	NOF	47.55		August	NOF	32.0409		September	M	25.11		October	NOF	32.8703
										January	NOF	46.01		February	NOF	47.85		March	M	29.1604		April	NOF	35.96		May	NOF	43.5		June	NOF	46.69		July	NOF	49.42		August	NOF	33.8334		September	M	26.34		October	NOF	31.4944
										January	NOF	42.57		February	NOF	47.91		March	M	30.5719		April	NOF	40.37		May	NOF	42.17		June	NOF	33.91		July	NOF	50.04		August	NOF	29.9048		September	M	22.99		October	NOF	29.7746
										January	NOF	48.47		February	NOF	42.09		March	M	40.1568		April	NOF	41.23		May	NOF	45.78		June	NOF	36.86		July	NOF	47.22		August	NOF	33.7139		September	NOF	33.3275		October	NOF	26.9333
										January	NOF	52.28		February	NOF	41.73		March	M	47.1615		April	NOF	43.99		May	NOF	39.47		June	NOF	49.37		July	NOF	35.0443		August	NOF	31.9064		September	NOF	24.0965		October	NOF	29.7148
										January	NOF	48.57		February	NOF	37.26		March	M	56.5164		April	NOF	43.34		May	NOF	41.31		June	NOF	44.35		July	NOF	33.655		August	NOF	32.3396		September	NOF	27.1541		October	NOF	27.7558
										January	NOF	42.76		February	NOF	36.36		March	M	62.7361		April	NOF	47.24		May	NOF	46.92		June	NOF	45.05		July	NOF	28.9408		August	NOF	44.77		September	NOF	27.9986		October	NOF	42.18
										January	NOF	50.28		February	NOF	34.59		March	M	45.4998		April	NOF	45.79		May	NOF	50.72		June	NOF	39.05		July	NOF	30.5018		August	NOF	41.38		September	NOF	31.5221		October	NOF	40.71
										January	NOF	35.88		February	NOF	34.15		March	NOF	40.2		April	NOF	43.6		May	NOF	38.79		June	NOF	35.84		July	NOF	31.4384		August	NOF	37.05		September	NOF	27.9986		October	NOF	42.72
										January	NOF	35.07		February	NOF	28.68		March	NOF	43.23		April	NOF	37.96		May	NOF	34.54		June	NOF	25.99		July	NOF	35.9028		August	NOF	39.91		September	NOF	27.5472		October	NOF	42.73
										January	NOF	43.66		February	NOF	33.84		March	NOF	42.82		April	NOF	40.99		May	NOF	41.7		June	NOF	24.06		July	NOF	35.0911		August	NOF	39.26		September	NOF	29.4691		October	NOF	37.1
										January	NOF	37.05		February	NOF	34.79		March	NOF	48.2865		April	NOF	33.83		May	NOF	27.1		June	NOF	25.29		July	NOF	38.58		August	NOF	28.69		September	NOF	31.6677		October	NOF	31.23
										January	NOF	38.43		February	NOF	32.3		March	NOF	45.04		April	NOF	39.64		May	NOF	41.19		June	NOF	27.6		July	NOF	37.45		August	NOF	26.41		September	NOF	31.0562		October	OF	35.0816
										January	NOF	50.29		February	NOF	31.83		March	NOF	43.04		April	NOF	40.53		May	NOF	48.18		June	NOF	20.91		July	NOF	40.14		August	NOF	40.61		September	NOF	25.6108		October	OF	40.9133
										January	NOF	41.06		February	OF	42.32		March	NOF	37.37		April	NOF	35.95		May	NOF	54.25		June	NOF	25.98		July	NOF	43.1		August	NOF	31.19		September	NOF	26.7756		October	OF	38.197
										January	NOF	45.6		February	OF	39.49		March	NOF	44.1		April	NOF	38.12		May	NOF	47.36		June	NOF	21.89		July	NOF	38.82		August	NOF	23.72		September	NOF	28.9159		October	NOF	25.47
										January	NOF	32.05		February	OF	35.97		March	NOF	42.76		April	NOF	40.41		May	NOF	34.84		June	NOF	21.74		July	NOF	36.24		August	NOF	19.09		September	NOF	46.51
										January	NOF	37.05		February	OF	34.79		March	NOF	35.71		April	NOF	15.51		May	NOF	48.55		June	NOF	27.64		July	NOF	35.43		August	OF	34.9691		September	NOF	44.16
										January	NOF	34.22		February	OF	35.49		March	NOF	37.63		April	NOF	14.57		May	NOF	42.89		June	M	47.48		July	NOF	34.01		August	OF	40.9551		September	NOF	42.15
										January	OF	43.7289		February	OF	36.89		March	NOF	42.24		April	NOF	40.7		May	NOF	46.37		June	M	55.69		July	NOF	34.83		August	OF	46.2349		September	NOF	38.39
										January	OF	44.9635		February	OF	35.4		March	NOF	45.0773		April	OF	36.5766		May	NOF	34.84		June	NOF	19.72		July	NOF	32.8						September	NOF	36.02
										January	OF	43.5051		February	OF	36.74		March	NOF	37.37		April	OF	41.4938		May	NOF	27.82		June	OF	34.5867		July	NOF	35.44						September	NOF	32.65
										January	OF	48.1877		February	OF	35.51		March	NOF	35.7		April	OF	47.159		May	NOF	37.6		June	OF	39.2103		July	NOF	32.06						September	NOF	37.7
										January	OF	47.9196		February	OF	34.22		March	NOF	35.01		April	OF	51.3741		May	NOF	47.49		June	OF	38.8911		July	NOF	28.52						September	NOF	41.1
										January	OF	54.4622		February	OF	35.93		March	NOF	40.18		April	OF	37.988		May	NOF	37.45						July	OF	36.5141						September	NOF	42.78
										January	OF	51.1934		February	OF	34.26		March	NOF	41.38		April	OF	59.7541		May	OF	37.0475						July	OF	37.7768						September	NOF	39.46
										January	OF	37.7554						March	NOF	33.91		April	OF	48.5564		May	OF	40.9462														September	NOF	39.2
										January	OF	38.5895						March	NOF	39.43		April	OF	50.8947		May	OF	40.039														September	NOF	41.5
										January	OF	41.0065						March	NOF	51.72		April	OF	38.5086		May	OF	46.7254														September	NOF	39.68
																		March	NOF	39.65						May	OF	35.2953														September	NOF	35.27
																		March	NOF	44.7591						May	OF	38.5822														September	NOF	30.97
																		March	NOF	42.62																						September	NOF	36.9
																		March	NOF	42.45																						September	NOF	39.77
																		March	NOF	49.4261																						September	NOF	25.22
																		March	NOF	51.3825																						September	OF	37.2351
																		March	OF	37.4976																						September	OF	38.8256
																		March	OF	39.1652
																		March	OF	43.5347
																		March	OF	47.0789
																		March	OF	54.4622
																		March	OF	35.7959
																		March	OF	42.4693
																		March	OF	51.1134
																		March	OF	39.453
																		March	OF	51.1017
																		March	OF	45.767
																		March	OF	39.424
																		March	OF	37.4318
[truncated: 6 more columns]

## Sheet: Table 2
Month	Carapace width	Carapace length		Egg Size					Egg size (mm)	Total Weight of egg mass (mg)	Total number of eggs
January	37.7554	25.0023		0.388365	0.440847	0.377869	0.46184	0.409358	0.415656	13.5088	4704.47
January	41.0065	27.5577		0.400754	0.447901	0.471475	0.412541	0.506836	0.447901	13.9674	4154.87					n	Min	Max	Mean±SD
January	43.7289	28.7023		0.531524	0.442937	0.42079	0.465084	0.431863	0.45844	16.0122	5744.89				Carapace Length (mm)	47	22.95	39.41	27.83±4.05
January	47.9196	31.6029		0.452926	0.520865	0.543511	0.43028	0.464249	0.482366	25.0808	7568.39				Carapace width (mm)	47	34.59	59.75	42.02±6.11
January	54.4622	36.0659		0.560217	0.635922	0.545076	0.666204	0.590499	0.599583	19.4865	6786.19				Weight of egg mass (mg)	47	11.78	31.27	16.76± 4.18
February	39.49	25.92		0.48	0.4	0.38	0.42	0.39	0.414	14.46	5188				Total number of eggs	47	3504	9438	5444.06 ± 1207.09
February	42.32	27.91		0.4	0.46	0.48	0.38	0.41	0.426	22.15	6684				Egg size (mm)	47	0.35	0.6	0.45 ± 0.07
February	35.97	23.82		0.37	0.42	0.36	0.44	0.39	0.396	12.87	4482
February	34.79	23.38		0.34	0.38	0.4	0.35	0.43	0.38	11.85	3525
March	35.7959	23.4953		0.435099	0.362582	0.344453	0.380711	0.353518	0.375273	13.1074	4702.69
March	43.5347	28.7111		0.411481	0.473203	0.493777	0.390907	0.421768	0.438227	22.7858	6875.85
March	47.0789	31.1765		0.48427	0.549711	0.471181	0.575888	0.510446	0.518299	16.8447	5866.21
March	51.1134	34.3499		0.499528	0.558295	0.587679	0.51422	0.631755	0.558295	17.41	5178.92
March	51.1017	33.5416		0.62114	0.517617	0.491736	0.543498	0.504676	0.535733	18.7119	6713.49		CW vs Total number of eggs
April	59.7541	39.4078		0.564783	0.649501	0.67774	0.536544	0.578903	0.601494	31.2749	9437.53
April	36.5766	24.2217		0.37624	0.427083	0.366071	0.44742	0.396577	0.402678	13.087	4557.59		Regression Statistics
April	47.159	31.6923		0.460881	0.515102	0.542213	0.474436	0.582879	0.515102	16.0631	4778.25		Multiple R	0.699348
April	51.3741	33.7204		0.624451	0.520376	0.494357	0.546395	0.507367	0.538589	18.8116	6749.28		R Square	0.489088
April	38.5086	25.3964		0.363975	0.418572	0.43677	0.345777	0.373075	0.387634	20.1551	6082.03		Adjusted R Square	0.477735
May	37.0475	24.5335		0.381083	0.432581	0.370784	0.45318	0.401682	0.407862	13.2555	4616.26		Standard Error	872.351
May	40.9462	27.5172		0.400164	0.447242	0.470781	0.411933	0.50609	0.447242	13.9469	4148.76		Observations	47
May	46.7254	30.6691		0.567946	0.473288	0.449624	0.496953	0.461456	0.489853	17.1094	6138.55
May	35.2953	23.2772		0.333604	0.383644	0.400325	0.316924	0.341944	0.355288	18.4733	5574.52		ANOVA
May	38.5822	25.5498		0.39687	0.450501	0.386143	0.471953	0.418322	0.424758	13.8046	4807.49			df	SS	MS	F	Significance F
June	34.5867	23.2434		0.338014	0.37778	0.397663	0.347955	0.427488	0.37778	11.7808	3504.41		Regression	1	3.27821e+07	3.27821e+07	43.0778	4.53756e-08
June	39.2103	25.7364		0.4766	0.397167	0.377308	0.417025	0.387237	0.411067	14.3576	5151.25		Residual	45	3.42449e+07	760997
June	38.8911	25.6486		0.367591	0.422729	0.441109	0.349211	0.37678	0.391484	20.3553	6142.44		Total	46	6.7027e+07
July	36.5141	24.1803		0.375597	0.426353	0.365446	0.446656	0.3959	0.40199	13.0647	4549.8
July	37.7768	25.3872		0.36919	0.412624	0.434341	0.380049	0.466917	0.412624	12.8674	3827.63			Coefficients	Standard Error	t Stat	P-value	Lower 95%	Upper 95%	Lower 95.0%	Upper 95.0%
August	34.9691	22.9527		0.425049	0.354208	0.336497	0.371918	0.345352	0.366605	12.8046	4594.07		Intercept	-356.536	892.898	-0.399302	0.691559	-2154.93	1441.85	-2154.93	1441.85
August	40.9551	27.0099		0.387099	0.445164	0.464519	0.367744	0.396777	0.412261	21.4356	6468.43		X Variable 1	138.02	21.0289	6.56337	4.53756e-08	95.6659	180.375	95.6659	180.375
August	46.2349	30.6176		0.475588	0.539857	0.462734	0.565564	0.501296	0.509008	16.5428	5761.04
September	37.2351	25.0232		0.363895	0.406707	0.428112	0.374598	0.460221	0.406707	12.6828	3772.74
September	38.8256	25.4839		0.471924	0.39327	0.373607	0.412934	0.383438	0.407035	14.2167	5100.72		CW vs Total Weight of egg mass (mg)
October	35.0816	23.1363		0.331584	0.381322	0.397901	0.315005	0.339874	0.353137	18.3615	5540.77
October	40.9133	27.0935		0.420848	0.47772	0.409474	0.500468	0.443597	0.450422	14.6387	5097.95		Regression Statistics
October	38.197	25.6696		0.373296	0.417214	0.439172	0.384276	0.47211	0.417214	13.0105	3870.21		Multiple R	0.644417
November	35.3289	23.1888		0.429421	0.357851	0.339959	0.375744	0.348905	0.370376	12.9363	4641.33		R Square	0.415273
November	38.8801	25.6414		0.367487	0.42261	0.440984	0.349113	0.376674	0.391374	20.3496	6140.71		Adjusted R Square	0.402279
November	47.7381	31.613		0.49105	0.557408	0.477779	0.583952	0.517594	0.525557	17.0806	5948.34		Standard Error	3.23227
November	53.2488	35.7849		0.520396	0.581619	0.612231	0.535702	0.658148	0.581619	18.1373	5395.28		Observations	47
November	38.8878	25.5247		0.47268	0.3939	0.374205	0.413595	0.384052	0.407686	14.2395	5108.88
December	40.8781	26.9591		0.386372	0.444327	0.463646	0.367053	0.396031	0.411486	21.3953	6456.27		ANOVA
December	41.4254	27.4326		0.426116	0.483699	0.414599	0.506732	0.449149	0.456059	14.8219	5161.76			df	SS	MS	F	Significance F
December	44.8622	30.1488		0.438435	0.490015	0.515806	0.45133	0.554491	0.490015	15.2807	4545.54		Regression	1	333.893	333.893	31.959	1.01862e-06
December	46.3376	30.4145		0.563232	0.46936	0.445892	0.492828	0.457626	0.485788	16.9674	6087.6		Residual	45	470.14	10.4476
December	50.2662	33.1505		0.475106	0.546372	0.570127	0.451351	0.486984	0.505988	26.309	7939.02		Total	46	804.033
													CW vs Egg size (mm)
													Regression Statistics
													Multiple R	0.96884
													R Square	0.938652
													Adjusted R Square	0.937288
													Standard Error	0.0164809
													Observations	47
													ANOVA
														df	SS	MS	F	Significance F
													Regression	1	0.187015	0.187015	688.517	6.48065e-29
													Residual	45	0.0122229	0.00027162
													Total	46	0.199238
														Coefficients	Standard Error	t Stat	P-value	Lower 95%	Upper 95%	Lower 95.0%	Upper 95.0%
													Intercept	0.007828	0.0168691	0.464044	0.644853	-0.0261481	0.041804	-0.0261481	0.041804
													X Variable 1	0.0104247	0.000397288	26.2396	6.48065e-29	0.00962449	0.0112248	0.00962449	0.0112248

## Sheet: Figure 2
Sex	n	Min. CW	Max. CW	Mean	SD
		(mm)	(mm)	(mm)	(mm)
Male	273	16.47	68.28	45.52	11.78
Non-ovigerous female	306	14.57	54.3	38.08	7.32
Ovigerous female	76	34.22	59.8	41.74	5.89
Kruskal-Wallis test for equal medians
H (chi2):	78.07
Hc (tie corrected):	78.07
p (same):	1.115e-17
There is a significant difference between sample medians
Dunn's Post hoc	M	NOF	OF
M		1.013e-18	0.004904
NOF	1.013e-18		0.003838
OF	0.004904	0.003838

## Sheet: Figure 3
		CW	M	NOF	OF	total
		10-20	3	4	0	7
		20-30	35	43	0	78
		30-40	49	125	38	212
		40-50	64	120	28	212
		50-60	99	14	10	123
		60-70	23	0	0	23
		70-80				0
		n=	655			655
		January	Percentage
		CW	Male	Female
		10-20	42.8571	-57.1429
		20-30	44.8718	-55.1282
		30-40	23.1132	-76.8868
		40-50	30.1887	-69.8113
		50-60	80.4878	-19.5122
		60-70	100	0

## Sheet: Figure 4
January						February						March						April						May						June						July						August						September
CW	M	NOF	OF	total		CW	M	NOF	OF	total		CW	M	NOF	OF	total		CW	M	NOF	OF	total		CW	M	NOF	OF	total		CW	M	NOF	OF	total		CW	M	NOF	OF	total		CW	M	NOF	OF	total		CW	M
10-20	0	0	0	0		10-20	0	0	0	0		10-20	0	0	0	0		10-20	1	2	0	3		10-20	1	0	0	1		10-20	1	1	0	2		10-20	0	0	0	0		10-20	0	1	0	1		10-20	0
20-30	0	2	0	2		20-30	0	1	0	1		20-30	3	0	0	3		20-30	5	0	0	5		20-30	9	2	0	11		20-30	6	9	0	15		20-30	1	3	0	4		20-30	2	7	0	9		20-30	7
30-40	2	9	2	13		30-40	5	8	11	24		30-40	6	9	6	21		30-40	3	8	3	14		30-40	0	8	3	11		30-40	0	5	3	8		30-40	5	19	2	26		30-40	7	11	1	19		30-40	8
40-50	11	11	6	28		40-50	12	5	1	18		40-50	8	16	4	28		40-50	5	12	3	20		40-50	4	15	3	22		40-50	4	10	0	14		40-50	5	6	0	11		40-50	2	3	2	7		40-50	5
50-60	7	4	2	13		50-60	6	0	0	6		50-60	12	2	3	17		50-60	9	3	0	12		50-60	9	2	0	11		50-60	9	0	0	9		50-60	8	2	0	10		50-60	8	0	0	8		50-60	8
60-70	0	0	0	0		60-70	2	0	0	2		60-70	4	0	0	4		60-70	0	0	0	0		60-70				0		60-70	1	0	0	1		60-70	0	0	0	0		60-70	1	0	0	1		60-70	0
70-80	0	0	0	0		70-80	0	0	0	0		70-80	0	0	0	0		70-80	0	0	0	0		70-80				0		70-80	0	0	0	0		70-80	0	0	0	0		70-80	0	0	0	0		70-80	0
n=	56			56		n=	51			51		n=	73			73		n=	54			54		n=	56			56		n=	49			49		n=	51			51		n=	45			45		n=	61
January	Percentage					February	Percentage					March	Percentage					April	Percentage					May	Percentage					June	Percentage					July	Percentage					August	Percentage					September	Percentage
CW	M	NOF	OF			CW	M	NOF	OF			CW	M	NOF	OF			CW	M	NOF	OF			CW	M	NOF	OF			CW	M	NOF	OF			CW	M	NOF	OF			CW	M	NOF	OF			CW	M
10-20	#DIV/0!	#DIV/0!	#DIV/0!			10-20	0	#DIV/0!	#DIV/0!			10-20	0	#DIV/0!	#DIV/0!			10-20	33.3333	-66.6667	0			10-20	100	0	0			10-20	50	-50	0			10-20	#DIV/0!	#DIV/0!	#DIV/0!			10-20	0	-100	0			10-20	#DIV/0!
20-30	0	-100	0			20-30	0	-100	0			20-30	100	0	0			20-30	100	0	0			20-30	81.8182	-18.1818	0			20-30	40	-60	0			20-30	25	-75	0			20-30	22.2222	-77.7778	0			20-30	41.1765
30-40	15.3846	-69.2308	-15.3846			30-40	20.8333	-33.3333	-45.8333			30-40	28.5714	-42.8571	-28.5714			30-40	21.4286	-57.1429	-21.4286			30-40	0	-72.7273	-27.2727			30-40	0	-62.5	-37.5			30-40	19.2308	-73.0769	-7.69231			30-40	36.8421	-57.8947	-5.26316			30-40	32
40-50	39.2857	-39.2857	-21.4286			40-50	66.6667	-27.7778	-5.55556			40-50	28.5714	-57.1429	-14.2857			40-50	25	-60	-15			40-50	18.1818	-68.1818	-13.6364			40-50	28.5714	-71.4286	0			40-50	45.4545	-54.5455	0			40-50	28.5714	-42.8571	-28.5714			40-50	45.4545
50-60	53.8462	-30.7692	-15.3846			50-60	100	0	0			50-60	70.5882	-11.7647	-17.6471			50-60	75	-25	0			50-60	81.8182	-18.1818	0			50-60	100	0	0			50-60	80	-20	0			50-60	100	0	0			50-60	100
60-70	#DIV/0!	#DIV/0!	#DIV/0!			60-70	100	0	0			60-70	100	0	0			60-70	0	#DIV/0!	#DIV/0!			60-70	0	#DIV/0!	#DIV/0!			60-70	100	0	0			60-70	#DIV/0!	#DIV/0!	#DIV/0!			60-70	100	0	0			60-70	#DIV/0!
70-80	#DIV/0!	#DIV/0!	#DIV/0!			70-80	0	#DIV/0!	#DIV/0!			70-80	0	#DIV/0!	#DIV/0!			70-80	0	#DIV/0!	#DIV/0!			70-80	0	#DIV/0!	#DIV/0!			70-80	0	#DIV/0!	#DIV/0!			70-80	#DIV/0!	#DIV/0!	#DIV/0!			70-80	#DIV/0!	#DIV/0!	#DIV/0!			70-80	#DIV/0!
[truncated: 18 more columns]

## Sheet: Figure 5
		Month	Temperature	Juvenile	Juvenile (%)	OF	OF (%)	Adult (M+NOF)	Adult (M+NOF) (%)	Total
		January	24	2	3.7037	10	18.5185	52	96.2963	54
		February	26	7	13.7255	12	23.5294	44	86.2745	51
		March	3	6	8.21918	13	17.8082	67	91.7808	73
		April	32	11	20.3704	6	11.1111	43	79.6296	54
		May	34	12	21.4286	6	10.7143	44	78.5714	56
		June	32	19	38.7755	3	6.12245	30	61.2245	49
		July	29.5	14	27.451	2	3.92157	37	72.549	51
		August	28	24	53.3333	3	6.66667	21	46.6667	45
		September	27.5	28	45.9016	2	3.27869	33	54.0984	61
		October	26	15	36.5854	3	7.31707	26	63.4146	41
		November	24	16	22.8571	4	5.71429	54	77.1429	70
		December	21	1	2	8	16	49	98	50
		Month	Temperature	Juvenile	ovigerous female
		January	24	3.7037	18.5185
		February	26	13.7255	23.5294
		March	30	8.21918	17.8082
		April	32	20.3704	11.1111
		May	34	21.4286	10.7143
		June	32	38.7755	6.12245
		July	29.5	27.451	3.92157
		August	28	53.3333	6.66667
		September	27.5	45.9016	3.27869
		October	26	36.5854	7.31707
		November	24	22.8571	5.71429
		December	21	2	16

## Sheet: Figure 6
Month	Carapace width	Carapace length		Egg size (mm)	Total Weight of egg mass (mg)	Total number of eggs
January	37.7554	25.0023		0.415656	13.5088	4704.47			CW vs Total number of eggs
January	41.0065	27.5577		0.447901	13.9674	4154.87
January	43.7289	28.7023		0.45844	16.0122	5744.89			Regression Statistics
January	47.9196	31.6029		0.482366	25.0808	7568.39			Multiple R	0.699348
January	54.4622	36.0659		0.599583	19.4865	6786.19			R Square	0.489088
February	39.49	25.92		0.414	14.46	5188			Adjusted R Square	0.477735
February	42.32	27.91		0.426	22.15	6684			Standard Error	872.351
February	35.97	23.82		0.396	12.87	4482			Observations	47
February	34.79	23.38		0.38	11.85	3525
March	35.7959	23.4953		0.375273	13.1074	4702.69			ANOVA
March	43.5347	28.7111		0.438227	22.7858	6875.85				df	SS	MS	F	Significance F
March	47.0789	31.1765		0.518299	16.8447	5866.21			Regression	1	3.27821e+07	3.27821e+07	43.0778	4.53756e-08
March	51.1134	34.3499		0.558295	17.41	5178.92			Residual	45	3.42449e+07	760997
March	51.1017	33.5416		0.535733	18.7119	6713.49			Total	46	6.7027e+07
April	59.7541	39.4078		0.601494	31.2749	9437.53
April	36.5766	24.2217		0.402678	13.087	4557.59				Coefficients	Standard Error	t Stat	P-value	Lower 95%	Upper 95%	Lower 95.0%	Upper 95.0%
April	47.159	31.6923		0.515102	16.0631	4778.25			Intercept	-356.536	892.898	-0.399302	0.691559	-2154.93	1441.85	-2154.93	1441.85
April	51.3741	33.7204		0.538589	18.8116	6749.28			X Variable 1	138.02	21.0289	6.56337	4.53756e-08	95.6659	180.375	95.6659	180.375
April	38.5086	25.3964		0.387634	20.1551	6082.03
May	37.0475	24.5335		0.407862	13.2555	4616.26
May	40.9462	27.5172		0.447242	13.9469	4148.76			CW vs Total Weight of egg mass (mg)
May	46.7254	30.6691		0.489853	17.1094	6138.55
May	35.2953	23.2772		0.355288	18.4733	5574.52			Regression Statistics
May	38.5822	25.5498		0.424758	13.8046	4807.49			Multiple R	0.644417
June	34.5867	23.2434		0.37778	11.7808	3504.41			R Square	0.415273
June	39.2103	25.7364		0.411067	14.3576	5151.25			Adjusted R Square	0.402279
June	38.8911	25.6486		0.391484	20.3553	6142.44			Standard Error	3.23227
July	36.5141	24.1803		0.40199	13.0647	4549.8			Observations	47
July	37.7768	25.3872		0.412624	12.8674	3827.63
August	34.9691	22.9527		0.366605	12.8046	4594.07			ANOVA
August	40.9551	27.0099		0.412261	21.4356	6468.43				df	SS	MS	F	Significance F
August	46.2349	30.6176		0.509008	16.5428	5761.04			Regression	1	333.893	333.893	31.959	1.01862e-06
September	37.2351	25.0232		0.406707	12.6828	3772.74			Residual	45	470.14	10.4476
September	38.8256	25.4839		0.407035	14.2167	5100.72			Total	46	804.033
October	35.0816	23.1363		0.353137	18.3615	5540.77
October	40.9133	27.0935		0.450422	14.6387	5097.95				Coefficients	Standard Error	t Stat	P-value	Lower 95%	Upper 95%	Lower 95.0%	Upper 95.0%
October	38.197	25.6696		0.417214	13.0105	3870.21			Intercept	-1.74919	3.3084	-0.528713	0.599603	-8.41265	4.91427	-8.41265	4.91427
November	35.3289	23.1888		0.370376	12.9363	4641.33			X Variable 1	0.440482	0.0779169	5.65323	1.01862e-06	0.283549	0.597415	0.283549	0.597415
November	38.8801	25.6414		0.391374	20.3496	6140.71
November	47.7381	31.613		0.525557	17.0806	5948.34
November	53.2488	35.7849		0.581619	18.1373	5395.28
November	38.8878	25.5247		0.407686	14.2395	5108.88
December	40.8781	26.9591		0.411486	21.3953	6456.27
December	41.4254	27.4326		0.456059	14.8219	5161.76			CW vs Egg size (mm)
December	44.8622	30.1488		0.490015	15.2807	4545.54
December	46.3376	30.4145		0.485788	16.9674	6087.6			Regression Statistics
December	50.2662	33.1505		0.505988	26.309	7939.02			Multiple R	0.96884
									R Square	0.938652
									Adjusted R Square	0.937288
									Standard Error	0.0164809
									Observations	47
									ANOVA
										df	SS	MS	F	Significance F
									Regression	1	0.187015	0.187015	688.517	6.48065e-29
									Residual	45	0.0122229	0.00027162
									Total	46	0.199238
										Coefficients	Standard Error	t Stat	P-value	Lower 95%	Upper 95%	Lower 95.0%	Upper 95.0%
									Intercept	0.007828	0.0168691	0.464044	0.644853	-0.0261481	0.041804	-0.0261481	0.041804
									X Variable 1	0.0104247	0.000397288	26.2396	6.48065e-29	0.00962449	0.0112248	0.00962449	0.0112248
